# Supplementary material for: Association Between Polymorphism (5-HTTLPR) of the Serotonin Transporter Gene and Behavioral Response to Unfair Distribution
Source: Front Behav Neurosci. 2022 Mar 16;16:762092. doi: 10.3389/fnbeh.2022.762092 (PMC8966403; doi:10.3389/fnbeh.2022.762092)
Supplement: Supplementary file 1 [file Table_1.XLSX]

## Sheet: Sheet1
ID	Age	Male (female = 0)	UG_agerage rejection rate	UG_type (rejected = 1)	TPPG_average punishment	TPPG_type (punished = 1)	SS genotype (SS = 1)
10052	57	0	1	1	10	1	1
10056	46	0	1	1	100	1	0
10057	30	1	0	0	95	1	1
10059	31	0	0	0	0	0	1
10068	35	0	1	1	75	1	1
10071	40	1	1	1	100	1	1
10075	56	1	0	0	0	0	1
10076	22	0	1	1	250	1	0
10077	59	1	1	1	50	1	0
10082	28	1	1	1	0	0	0
10083	54	1	0	0	125	1	1
10087	50	0	0	0	0	0	1
10088	30	1	1	1	0	0	1
10091	20	1	0	0	0	0	0
10094	24	0	0	0	0	0	1
10095	29	1	1	1	275	1	1
10111	54	1	0	0	0	0	0
10112	53	1	0	0	50	1	1
10113	56	0	1	1	50	1	1
10117	37	0	0	0	0	0	1
10118	54	0	1	1	105	1	1
10123	58	1	0	0	0	0	1
10125	24	0	0	0	0	0	1
10126	51	0	0	0	5	1	0
10127	33	1	1	1	0	0	1
10129	55	0	0.25	1	15	1	1
10130	37	0	1	1	155	1	1
10131	27	0	0	0	105	1	0
10132	38	0	0.75	1	0	0	0
10136	45	0	1	1	0	0	0
10138	29	1	0	0	0	0	0
10140	45	0	1	1	0	0	1
10144	36	1	0	0	0	0	0
10147	24	0	0.75	1	125	1	1
10152	31	0	0	0	0	0	1
10155	38	0	0	0	45	1	1
10159	59	1	1	1	190	1	0
10161	55	1	1	1	150	1	1
10165	30	0	0	0	25	1	0
10168	49	0	0	0	275	1	1
10170	53	0	1	1	0	0	0
10174	42	0	0.75	1	0	0	1
10183	31	0	1	1	195	1	0
10189	40	1	1	1	60	1	1
10194	35	0	0.75	1	0	0	1
10199	39	0	0	0	0	0	1
10217	33	1	1	1	0	0	1
10221	37	0	0.25	1	145	1	0
10223	28	1	1	1	0	0	1
10225	39	0	0.25	1	0	0	1
10227	35	0	0	0	0	0	0
10228	37	0	0.5	1	20	1	1
10231	56	1	1	1	0	0	0
10232	44	0	0	0	0	0	1
10235	44	0	0.5	1	275	1	0
10237	52	0	1	1	155	1	1
10238	31	1	1	1	75	1	0
10241	44	0	0	0	0	0	1
10244	33	0	1	1	0	0	1
10247	42	0	0	0	0	0	1
10249	37	0	0.5	1	0	0	1
10252	28	1	0	0	0	0	0
10254	50	0	0	0	0	0	1
10260	40	0	0	0	0	0	1
10264	36	0	0.75	1	75	1	0
10267	47	1	0	0	325	1	1
10271	51	1	1	1	130	1	1
10275	37	0	1	1	0	0	1
10277	23	1	0	0	0	0	0
10278	47	0	0.75	1	75	1	0
10283	50	1	0	0	200	1	0
10284	46	0	1	1	45	1	1
10285	40	1	0	0	0	0	0
10287	48	1	0.5	1	75	1	1
10290	52	1	1	1	60	1	0
10293	58	0	1	1	0	0	1
10295	31	1	1	1	0	0	1
10299	27	0	1	1	0	0	0
10300	48	0	0	0	0	0	1
10303	59	1	1	1	75	1	0
10305	57	0	1	1	115	1	1
10308	54	0	0.5	1	20	1	1
10312	43	0	0	0	0	0	0
10318	47	1	1	1	0	0	0
10322	30	0	0	0	0	0	1
10326	33	0	0	0	265	1	0
10329	50	0	1	1	10	1	0
10331	42	0	1	1	85	1	1
10337	50	1	1	1	0	0	0
10342	35	0	1	1	150	1	1
10343	25	1	0.25	1	105	1	1
10344	51	1	0	0	0	0	0
10346	29	1	1	1	0	0	0
10350	48	0	1	1	0	0	1
10356	50	0	0.5	1	0	0	1
10361	51	0	0	0	15	1	1
10375	39	0	1	1	50	1	0
10377	24	1	0	0	0	0	1
10378	37	0	1	1	45	1	1
10381	36	0	0	0	0	0	1
10382	33	1	1	1	0	0	0
10386	29	0	0	0	0	0	1
10388	24	0	1	1	0	0	0
10391	30	0	0	0	40	1	0
10393	50	1	1	1	155	1	1
10394	48	1	0	0	150	1	0
10395	38	0	0	0	20	1	1
10404	29	1	0	0	0	0	1
10409	52	1	0	0	375	1	1
10410	35	0	0.25	1	0	0	1
10412	52	1	0	0	0	0	0
10418	47	0	1	1	0	0	1
10422	28	0	0	0	0	0	1
10423	51	1	0.25	1	0	0	0
10424	53	1	0	0	0	0	0
10432	43	0	1	1	25	1	1
10433	51	0	1	1	0	0	0
10434	48	0	1	1	0	0	1
10436	56	0	0.75	1	75	1	0
10437	46	0	0	0	0	0	1
10440	58	0	0	0	0	0	1
10445	34	0	0	0	0	0	1
10446	52	0	1	1	50	1	0
10447	39	1	0	0	40	1	1
10449	49	1	1	1	0	0	1
10451	54	1	0	0	0	0	0
10456	45	1	1	1	0	0	1
10458	42	1	1	1	0	0	1
10460	45	1	0	0	35	1	0
10464	55	1	1	1	0	0	1
10466	41	0	0	0	0	0	0
10473	50	0	1	1	35	1	0
10477	56	0	1	1	45	1	1
10478	42	1	0.5	1	75	1	1
10480	52	0	1	1	130	1	0
10481	35	0	1	1	5	1	1
10483	47	0	0	0	0	0	0
10486	53	0	0	0	0	0	0
10488	23	0	1	1	270	1	0
10491	35	1	0	0	375	1	1
10492	43	0	1	1	0	0	1
10494	55	0	0	0	5	1	0
10496	47	0	0	0	0	0	1
10497	34	1	0.5	1	0	0	0
10498	24	0	0	0	0	0	1
10499	59	1	0	0	0	0	1
10501	51	1	0.5	1	0	0	1
10503	58	0	0	0	190	1	1
10504	36	1	0.5	1	0	0	0
10506	50	0	1	1	0	0	0
10515	41	0	1	1	185	1	1
10516	53	1	0	0	65	1	1
10518	51	0	0	0	0	0	0
10521	35	1	1	1	0	0	0
10525	49	1	0	0	25	1	0
10529	58	1	0	0	0	0	0
10533	25	0	0	0	0	0	1
10542	23	0	0	0	0	0	1
10544	56	1	0	0	0	0	1
10545	50	0	1	1	75	1	1
10546	47	0	1	1	260	1	0
10547	57	0	1	1	140	1	0
10553	46	1	0	0	30	1	0
10555	47	1	0.25	1	230	1	0
10557	41	1	0	0	120	1	1
10559	36	0	0	0	0	0	0
10563	46	0	1	1	125	1	1
10567	48	0	1	1	55	1	1
10569	48	0	1	1	75	1	1
10573	39	0	0.75	1	0	0	1
10577	51	0	1	1	0	0	0
10579	40	1	0.75	1	345	1	0
10582	38	1	1	1	275	1	0
10585	51	0	0	0	0	0	1
10586	37	0	1	1	0	0	0
10591	50	0	1	1	55	1	0
10593	49	0	1	1	25	1	0
10594	55	0	0	0	30	1	1
10597	37	1	1	1	125	1	1
10599	35	1	0.75	1	0	0	0
10602	45	0	0	0	170	1	1
10603	39	0	1	1	0	0	0
10605	32	0	0	0	75	1	1
10609	34	0	1	1	0	0	1
10610	53	1	0	0	0	0	0
10620	34	1	0	0	40	1	0
10623	46	1	0	0	0	0	1
10626	42	0	0.75	1	150	1	1
10627	37	1	0	0	0	0	1
10629	39	1	0.5	1	0	0	1
10630	32	0	1	1	25	1	0
10631	53	0	1	1	70	1	1
10633	25	0	1	1	125	1	1
10635	58	1	1	1	200	1	1
10641	38	0	0	0	0	0	1
10644	35	1	1	1	200	1	0
10649	47	0	1	1	5	1	0
10651	41	1	0	0	0	0	1
10654	36	0	0	0	0	0	1
10658	56	0	1	1	25	1	1
10659	57	0	1	1	80	1	1
10660	51	1	1	1	60	1	1
10662	22	0	0	0	0	0	1
10663	24	1	0	0	0	0	1
10664	51	1	0	0	100	1	1
10667	52	0	1	1	100	1	0
10668	32	1	1	1	325	1	1
10673	33	0	0	0	0	0	1
10675	49	0	1	1	0	0	0
10678	46	0	0	0	0	0	1
10680	42	0	1	1	50	1	0
10682	37	0	0.75	1	265	1	0
10690	47	0	1	1	0	0	0
10696	44	0	1	1	125	1	0
10701	54	0	0.75	1	0	0	1
10705	27	1	1	1	295	1	1
10708	48	0	1	1	0	0	1
10709	56	0	1	1	25	1	1
10710	41	0	0.75	1	0	0	1
10711	25	0	1	1	75	1	1
10712	39	1	0	0	0	0	0
10715	41	1	1	1	0	0	0
10718	40	0	1	1	0	0	0
10719	29	0	0	0	10	1	1
10721	27	0	0	0	100	1	1
10722	48	1	0	0	0	0	1
10723	46	0	1	1	165	1	0
10724	55	0	1	1	50	1	0
10731	45	1	0.5	1	0	0	1
10733	21	0	0	0	0	0	1
10735	40	1	0	0	0	0	1
10738	26	0	0	0	0	0	1
10739	38	1	1	1	175	1	0
10744	37	1	0	0	0	0	1
10746	35	1	1	1	0	0	1
10752	36	1	0.25	1	125	1	1
10754	24	0	0	0	0	0	0
10755	24	0	1	1	75	1	0
10757	51	0	0	0	0	0	0
10758	27	1	0.5	1	60	1	0
10762	42	0	0	0	45	1	1
10764	48	0	1	1	0	0	0
10765	35	0	1	1	0	0	0
10766	32	0	0.5	1	0	0	1
10769	44	1	0	0	15	1	0
10778	36	1	0	0	100	1	0
10780	24	1	0	0	0	0	1
10781	57	0	1	1	20	1	0
10787	42	0	1	1	275	1	0
10789	20	0	1	1	0	0	0
10791	42	0	0	0	0	0	1
10794	28	1	0	0	0	0	1
10801	38	1	1	1	375	1	1
10802	37	1	1	1	0	0	0
10803	49	1	0	0	0	0	1
10808	46	1	1	1	175	1	1
10810	54	0	0	0	0	0	0
10811	43	0	0	0	0	0	0
10812	44	0	0.25	1	0	0	0
10813	51	1	0	0	0	0	1
10814	48	0	0	0	0	0	0
10816	22	0	1	1	0	0	1
10819	36	1	0	0	0	0	1
10821	49	0	0	0	0	0	1
10824	39	1	1	1	0	0	1
10827	49	1	0	0	0	0	1
10829	23	1	0	0	0	0	1
10835	51	1	1	1	75	1	1
10838	34	1	1	1	325	1	0
10839	46	0	0	0	0	0	1
10847	51	0	0	0	0	0	1
10848	43	0	0.75	1	0	0	1
10849	57	1	0.75	1	200	1	1
10850	32	0	0.75	1	0	0	0
10852	33	0	0.5	1	0	0	0
10854	40	1	1	1	195	1	0
10860	39	1	0.5	1	0	0	0
10863	50	0	1	1	130	1	1
10867	36	1	0	0	275	1	1
10868	22	0	0	0	0	0	1
10879	27	0	0	0	0	0	0
10880	53	0	0	0	0	0	0
10885	42	1	1	1	0	0	1
10886	31	1	1	1	0	0	1
10887	49	0	0.75	1	125	1	0
10888	38	0	0	0	75	1	0
10898	29	1	1	1	35	1	1
20932	55	1	0	0	0	0	1
20936	37	0	1	1	155	1	1
20944	57	1	0	0	25	1	0
20948	53	1	0	0	0	0	1
20950	50	0	0	0	75	1	0
20954	59	0	1	1	0	0	1
20969	20	1	0	0	0	0	1
20971	49	0	1	1	0	0	1
20972	22	0	0	0	0	0	0
20981	44	1	1	1	250	1	0
20982	27	1	1	1	0	0	1
20992	32	1	0.25	1	100	1	1
20993	22	0	1	1	0	0	0
20997	24	0	0	0	0	0	0
21001	53	1	0.75	1	20	1	0
21013	34	1	1	1	0	0	0
21033	24	0	0	0	10	1	1
21035	46	1	1	1	0	0	1
21044	42	1	0	0	0	0	1
21049	53	0	1	1	5	1	0
21050	35	1	1	1	0	0	0
21055	56	1	1	1	0	0	1
21057	53	1	1	1	25	1	1
21068	37	1	0.25	1	0	0	0
21070	44	1	0	0	0	0	0
21076	46	1	0.75	1	70	1	0
21077	52	0	0	0	20	1	1
21086	30	1	0	0	0	0	1
21087	43	0	1	1	35	1	1
21090	58	0	1	1	95	1	1
21098	30	0	0.75	1	75	1	0
21100	25	0	0	0	30	1	0
21106	28	1	0	0	0	0	1
21109	38	1	0	0	0	0	1
21119	28	1	0	0	5	1	1
21123	35	1	1	1	90	1	0
21125	54	1	0	0	0	0	1
21126	23	0	0.75	1	30	1	0
21129	36	1	1	1	0	0	1
21150	43	1	1	1	0	0	0
21159	45	1	0	0	180	1	0
21161	31	1	0	0	0	0	1
21167	46	1	0	0	100	1	1
21190	35	1	0.5	1	0	0	1
21202	46	1	0	0	0	0	1
21207	45	1	0	0	0	0	1
21218	31	1	0	0	0	0	0
21230	52	1	1	1	75	1	0
21238	29	1	0	0	0	0	1
21257	45	1	0.5	1	0	0	1
21260	44	1	1	1	0	0	0
21263	22	0	0	0	100	1	0
21269	56	1	1	1	25	1	0
21270	39	1	0	0	0	0	0
21273	31	1	0	0	0	0	1
21274	42	1	0.75	1	0	0	1
21289	58	1	0	0	45	1	1
21297	27	1	0	0	0	0	0
21298	29	0	1	1	0	0	1
21305	49	1	0	0	65	1	0
21306	42	0	1	1	25	1	0
21312	31	1	0.25	1	0	0	0
21318	53	1	1	1	0	0	0
21323	52	0	1	1	0	0	0
21324	39	1	1	1	0	0	1
21325	53	0	0.5	1	75	1	1
21328	26	1	1	1	0	0	0
21331	27	1	0.5	1	0	0	0
21343	43	0	0.5	1	0	0	1
21351	28	1	0	0	0	0	1
21352	28	0	0.75	1	375	1	1
21368	47	1	0.75	1	0	0	1
21377	53	0	0	0	0	0	1
21381	47	1	1	1	295	1	1
21391	52	1	1	1	0	0	1
21394	33	0	0	0	0	0	1
21402	52	1	1	1	0	0	0
21404	55	1	0	0	0	0	1
21413	26	0	0	0	0	0	1
21415	41	1	0.75	1	10	1	1
21416	53	1	0.75	1	0	0	0
21418	36	1	0.75	1	75	1	0
21420	51	1	0	0	125	1	1
21422	31	0	0	0	100	1	1
21423	52	1	0	0	75	1	1
21424	23	0	0.25	1	0	0	1
21433	39	1	1	1	25	1	1
21444	29	1	1	1	0	0	1
21447	27	1	0	0	0	0	1
21455	23	1	1	1	0	0	1
21459	53	1	1	1	75	1	0
21462	51	1	1	1	90	1	0
21464	36	1	0	0	0	0	1
21472	52	0	0	0	0	0	1
21473	29	1	0	0	0	0	0
21476	55	1	1	1	50	1	1
21481	31	0	0.5	1	0	0	1
21495	32	1	0	0	0	0	1
21498	43	0	1	1	75	1	0
21500	44	1	0	0	0	0	0
21504	23	0	0	0	0	0	1
21505	32	1	0	0	295	1	0
21507	52	1	1	1	0	0	0
21516	43	1	0.25	1	0	0	1
21533	34	1	1	1	60	1	0
21535	49	1	1	1	0	0	0
21538	36	0	1	1	325	1	1
21542	50	1	0	0	0	0	0
21546	50	0	1	1	50	1	0
21549	29	0	1	1	275	1	1
21552	36	0	0	0	0	0	0
21555	32	1	0	0	0	0	0
21571	54	1	1	1	200	1	0
21577	50	1	1	1	220	1	1
21594	45	1	0.5	1	25	1	1
21605	24	1	0.25	1	5	1	0
21606	50	1	1	1	0	0	1
21608	28	1	0	0	0	0	1
21617	45	0	0	0	5	1	1
21619	46	1	1	1	50	1	1
21634	48	1	1	1	125	1	0
21637	49	0	0.5	1	0	0	0
21640	29	0	0	0	0	0	0
21654	28	0	1	1	75	1	0
21661	46	1	1	1	0	0	0
21667	57	0	0	0	0	0	0
21671	36	1	0.75	1	75	1	0
21688	44	1	0	0	75	1	1
21690	55	0	0	0	0	0	0
21700	42	1	0	0	0	0	1
21729	36	1	0	0	0	0	0
21734	41	1	1	1	50	1	1
21754	36	1	0	0	275	1	1
21762	40	1	1	1	175	1	1
